# Supplementary material for: A new species of buffalo leech in the genus Hirudinaria Whitman, 1886 (Arhynchobdellida, Hirudinidae) from Thailand
Source: Zookeys. 2020 May 18;933:1–14. doi: 10.3897/zookeys.933.49314 (PMC7248127; doi:10.3897/zookeys.933.49314)
Supplement: XML Treatment for Hirudinaria thailandica [file zookeys.933.49314-treatment1.xml]

<!DOCTYPE tp:taxon-treatment
  PUBLIC "-//TaxonX//DTD Taxonomic Treatment Publishing DTD v0 20100105//EN" "tax-treatment-NSO.dtd">
<tp:taxon-treatment xmlns:tp="http://www.plazi.org/taxpub"><tp:treatment-meta><kwd-group><label>Taxon classification</label><kwd><named-content xmlns:xlink="http://www.w3.org/1999/xlink" content-type="kingdom">Animalia</named-content></kwd><kwd><named-content xmlns:xlink="http://www.w3.org/1999/xlink" content-type="order">Arhynchobdellida</named-content></kwd><kwd><named-content xmlns:xlink="http://www.w3.org/1999/xlink" content-type="family">Hirudinidae</named-content></kwd></kwd-group><mixed-citation publication-type="journal"><person-group><name><surname>Jeratthitikul</surname><given-names>Ekgachai</given-names></name><name><surname>Jiranuntskul</surname><given-names>Putita</given-names></name><name><surname>Nakano</surname><given-names>Takafumi</given-names></name><name><surname>Sutcharit</surname><given-names>Chirasak</given-names></name><name><surname>Panha</surname><given-names>Somsak</given-names></name></person-group><article-title>A new species of buffalo leech in the genus <italic><tp:taxon-name><tp:taxon-name-part taxon-name-part-type="genus" reg="Hirudinaria">Hirudinaria</tp:taxon-name-part></tp:taxon-name></italic> Whitman, 1886 (<tp:taxon-name><tp:taxon-name-part taxon-name-part-type="order">Arhynchobdellida</tp:taxon-name-part></tp:taxon-name>, <tp:taxon-name><tp:taxon-name-part taxon-name-part-type="family">Hirudinidae</tp:taxon-name-part></tp:taxon-name>) from Thailand</article-title><source>Zookeys</source><day>18</day><month>5</month><year>2020</year><volume>933</volume><fpage>1</fpage><lpage>14</lpage><pub-id pub-id-type="doi">10.3897/zookeys.933.49314</pub-id></mixed-citation></tp:treatment-meta><tp:nomenclature><tp:taxon-name><object-id xmlns:xlink="http://www.w3.org/1999/xlink" content-type="arpha" xlink:type="simple">68671F97-9A37-5C69-A981-15D6944A533A</object-id>
              <tp:taxon-name-part taxon-name-part-type="genus" reg="Hirudinaria">Hirudinaria</tp:taxon-name-part>
              <tp:taxon-name-part taxon-name-part-type="species" reg="thailandica">thailandica</tp:taxon-name-part>
              <object-id xmlns:xlink="http://www.w3.org/1999/xlink" content-type="zoobank" xlink:type="simple">http://zoobank.org/47A4B84B-DDC2-4E7F-9B9A-FBA9FD3C6D0A</object-id>
            </tp:taxon-name><tp:taxon-authority>Jeratthitikul &amp; Panha</tp:taxon-authority><tp:taxon-status xmlns:xlink="http://www.w3.org/1999/xlink" xlink:type="simple">sp. nov.</tp:taxon-status><xref ref-type="fig" rid="F1">Figs 1E, F</xref><xref ref-type="fig" rid="F2">, 2</xref><xref ref-type="fig" rid="F3">, 3</xref></tp:nomenclature><tp:treatment-sec sec-type="type material" id="SECID0EEMAG"><title>Type materials.</title><p><bold><italic>Holotype</italic>.</bold> Thailand • Chai Nat Province, Mueang Chai Nat District, Ban Kluai Subdistrict; <named-content xmlns:xlink="http://www.w3.org/1999/xlink" content-type="dwc:verbatimCoordinates" xlink:type="simple"><named-content content-type="geo-json" specific-use="{&#34;type&#34;:&#34;Point&#34;,&#34;coordinates&#34;:[100.145000,15.177500]}" id="NCID0ESMAG" xlink:type="simple">15°10.65'N, 100°08.70'E</named-content></named-content>; 17 Mar. 2018; ASME members leg.; Lotus pond; <abbrev xmlns:xlink="http://www.w3.org/1999/xlink" content-type="institution" xlink:title="Mahidol University Museum of Natural History, Department of Biology, Faculty of Science, Mahidol University, Bangkok" id="ABBRID0EXMAG" xlink:type="simple">MUMNH</abbrev>-HIR008-28; dissected (<abbrev xmlns:xlink="http://www.w3.org/1999/xlink" xlink:title="body length" id="ABBRID0E3MAG" xlink:type="simple">BL</abbrev> 111.70 mm, <abbrev xmlns:xlink="http://www.w3.org/1999/xlink" xlink:title="body width" id="ABBRID0EANAG" xlink:type="simple">BW</abbrev> 15.50 mm; <abbrev xmlns:xlink="http://www.w3.org/1999/xlink" xlink:title="caudal sucker length" id="ABBRID0EENAG" xlink:type="simple">CL</abbrev> 12.45 mm, <abbrev xmlns:xlink="http://www.w3.org/1999/xlink" xlink:title="caudal sucker width" id="ABBRID0EINAG" xlink:type="simple">CW</abbrev> 12.85 mm). <bold><italic>Paratype</italic>.</bold> Thailand • 2 specimens; same collection data as for holotype; <abbrev xmlns:xlink="http://www.w3.org/1999/xlink" content-type="institution" xlink:title="Mahidol University Museum of Natural History, Department of Biology, Faculty of Science, Mahidol University, Bangkok" id="ABBRID0EQNAG" xlink:type="simple">MUMNH</abbrev>-HIR008-01; dissected (<abbrev xmlns:xlink="http://www.w3.org/1999/xlink" xlink:title="body length" id="ABBRID0EVNAG" xlink:type="simple">BL</abbrev> 129.15 mm, <abbrev xmlns:xlink="http://www.w3.org/1999/xlink" xlink:title="body width" id="ABBRID0EZNAG" xlink:type="simple">BW</abbrev> 13.35 mm; <abbrev xmlns:xlink="http://www.w3.org/1999/xlink" xlink:title="caudal sucker length" id="ABBRID0E4NAG" xlink:type="simple">CL</abbrev> 11.90 mm, <abbrev xmlns:xlink="http://www.w3.org/1999/xlink" xlink:title="caudal sucker width" id="ABBRID0EBOAG" xlink:type="simple">CW</abbrev> 11.95 mm), <abbrev xmlns:xlink="http://www.w3.org/1999/xlink" content-type="institution" xlink:title="Mahidol University Museum of Natural History, Department of Biology, Faculty of Science, Mahidol University, Bangkok" id="ABBRID0EFOAG" xlink:type="simple">MUMNH</abbrev>-HIR008-02; dissected (<abbrev xmlns:xlink="http://www.w3.org/1999/xlink" xlink:title="body length" id="ABBRID0EKOAG" xlink:type="simple">BL</abbrev> 117.25 mm, <abbrev xmlns:xlink="http://www.w3.org/1999/xlink" xlink:title="body width" id="ABBRID0EOOAG" xlink:type="simple">BW</abbrev> 13.05 mm; <abbrev xmlns:xlink="http://www.w3.org/1999/xlink" xlink:title="caudal sucker length" id="ABBRID0ESOAG" xlink:type="simple">CL</abbrev> 11.70 mm, <abbrev xmlns:xlink="http://www.w3.org/1999/xlink" xlink:title="caudal sucker width" id="ABBRID0EWOAG" xlink:type="simple">CW</abbrev> 12.30 mm).</p><fig id="F1" position="float" orientation="portrait"><object-id xmlns:xlink="http://www.w3.org/1999/xlink" content-type="doi" xlink:type="simple">10.3897/zookeys.933.49314.figure1</object-id><object-id xmlns:xlink="http://www.w3.org/1999/xlink" content-type="arpha" xlink:type="simple">2D505C47-7431-566C-8395-466C1FF532D4</object-id><label>Figure 1.</label><caption><p>Live specimens of <italic><tp:taxon-name><tp:taxon-name-part taxon-name-part-type="genus" reg="Hirudinaria">Hirudinaria</tp:taxon-name-part></tp:taxon-name></italic> species <bold>A</bold> dorsal and <bold>B</bold> ventral views of <italic><tp:taxon-name><tp:taxon-name-part taxon-name-part-type="genus" reg="Hirudinaria">H.</tp:taxon-name-part> <tp:taxon-name-part taxon-name-part-type="species" reg="manillensis">manillensis</tp:taxon-name-part></tp:taxon-name></italic> from Sakon Nakhon Province <bold>C</bold> dorsal and <bold>D</bold> ventral views of <italic><tp:taxon-name><tp:taxon-name-part taxon-name-part-type="genus" reg="Hirudinaria">H.</tp:taxon-name-part> <tp:taxon-name-part taxon-name-part-type="species" reg="bpling">bpling</tp:taxon-name-part></tp:taxon-name></italic> from Satun Province <bold>E</bold> dorsal and <bold>F</bold> ventral views of <italic><tp:taxon-name><tp:taxon-name-part taxon-name-part-type="genus" reg="Hirudinaria">H.</tp:taxon-name-part> <tp:taxon-name-part taxon-name-part-type="species" reg="thailandica">thailandica</tp:taxon-name-part></tp:taxon-name></italic> sp. nov. <abbrev xmlns:xlink="http://www.w3.org/1999/xlink" content-type="institution" xlink:title="Mahidol University Museum of Natural History, Department of Biology, Faculty of Science, Mahidol University, Bangkok" id="ABBRID0EWQAG" xlink:type="simple">MUMNH</abbrev>-HIR008-28 (holotype) from Chai Nat Province. Scale bar: 10 mm.</p></caption><graphic xmlns:xlink="http://www.w3.org/1999/xlink" xlink:href="zookeys-933-001-g001.jpg" position="float" orientation="portrait" xlink:type="simple" id="oo_410544.jpg"><uri content-type="original_file" xlink:type="simple">https://binary.pensoft.net/fig/410544</uri></graphic></fig></tp:treatment-sec><tp:treatment-sec sec-type="material" id="SECID0EARAG"><title>Other materials.</title><p>Thailand • 25 specimens; same collection data as for holotype; <abbrev xmlns:xlink="http://www.w3.org/1999/xlink" content-type="institution" xlink:title="Mahidol University Museum of Natural History, Department of Biology, Faculty of Science, Mahidol University, Bangkok" id="ABBRID0EGRAG" xlink:type="simple">MUMNH</abbrev>-HIR008-03 to HIR008-27 • 1 specimen; Mukdahan Province, Wan Yai District, Wan Yai Subdistrict, Chanot Stream; <named-content xmlns:xlink="http://www.w3.org/1999/xlink" content-type="dwc:verbatimCoordinates" xlink:type="simple"><named-content content-type="geo-json" specific-use="{&#34;type&#34;:&#34;Point&#34;,&#34;coordinates&#34;:[104.729500,16.729333]}" id="NCID0EORAG" xlink:type="simple">16°43.76'N, 104°43.77'E</named-content></named-content>; 1 Apr. 2018; ASME members leg.; <abbrev xmlns:xlink="http://www.w3.org/1999/xlink" content-type="institution" xlink:title="Mahidol University Museum of Natural History, Department of Biology, Faculty of Science, Mahidol University, Bangkok" id="ABBRID0ETRAG" xlink:type="simple">MUMNH</abbrev>-HIR001-01 • 1 specimen; Nakhon Phanom Province, Tha Uthen District, Songkhram River; 10 Apr. 2018; E. Jeratthitikul leg.; <abbrev xmlns:xlink="http://www.w3.org/1999/xlink" content-type="institution" xlink:title="Mahidol University Museum of Natural History, Department of Biology, Faculty of Science, Mahidol University, Bangkok" id="ABBRID0EYRAG" xlink:type="simple">MUMNH</abbrev>-HIR004-01 • 8 specimens; Phrae Province, Sung Men District, Ban Kwang Subdistrict; <named-content xmlns:xlink="http://www.w3.org/1999/xlink" content-type="dwc:verbatimCoordinates" xlink:type="simple"><named-content content-type="geo-json" specific-use="{&#34;type&#34;:&#34;Point&#34;,&#34;coordinates&#34;:[100.187667,18.071000]}" id="NCID0EASAG" xlink:type="simple">18°04.26'N, 100°11.26'E</named-content></named-content>; 13 May. 2018; Local peoples leg.; <abbrev xmlns:xlink="http://www.w3.org/1999/xlink" content-type="institution" xlink:title="Mahidol University Museum of Natural History, Department of Biology, Faculty of Science, Mahidol University, Bangkok" id="ABBRID0EFSAG" xlink:type="simple">MUMNH</abbrev>-HIR003-01 to HIR003-08 • 3 specimens; Buriram Province, Krasang District, Nong Teng Subdistrict, Chi River; <named-content xmlns:xlink="http://www.w3.org/1999/xlink" content-type="dwc:verbatimCoordinates" xlink:type="simple"><named-content content-type="geo-json" specific-use="{&#34;type&#34;:&#34;Point&#34;,&#34;coordinates&#34;:[103.378667,14.875167]}" id="NCID0ENSAG" xlink:type="simple">14°52.51'N, 103°22.72'E</named-content></named-content>; 18 Sep. 2018; E. Jeratthitikul and C. Sutcharit leg.; <abbrev xmlns:xlink="http://www.w3.org/1999/xlink" content-type="institution" xlink:title="Mahidol University Museum of Natural History, Department of Biology, Faculty of Science, Mahidol University, Bangkok" id="ABBRID0ESSAG" xlink:type="simple">MUMNH</abbrev>-HIR009-01 to HIR009-03 • 4 specimens; Ubon Ratchathani Province, Khemmarat District, Huai Na Muang stream; <named-content xmlns:xlink="http://www.w3.org/1999/xlink" content-type="dwc:verbatimCoordinates" xlink:type="simple"><named-content content-type="geo-json" specific-use="{&#34;type&#34;:&#34;Point&#34;,&#34;coordinates&#34;:[105.265167,16.029167]}" id="NCID0E1SAG" xlink:type="simple">16°01.75'N, 105°15.91'E</named-content></named-content>; 12 May. 2018; E. Jeratthitikul leg.; <abbrev xmlns:xlink="http://www.w3.org/1999/xlink" content-type="institution" xlink:title="Mahidol University Museum of Natural History, Department of Biology, Faculty of Science, Mahidol University, Bangkok" id="ABBRID0E6SAG" xlink:type="simple">MUMNH</abbrev>-HIR010-01 to HIR010-04.</p><fig id="F2" position="float" orientation="portrait"><object-id xmlns:xlink="http://www.w3.org/1999/xlink" content-type="doi" xlink:type="simple">10.3897/zookeys.933.49314.figure2</object-id><object-id xmlns:xlink="http://www.w3.org/1999/xlink" content-type="arpha" xlink:type="simple">35075904-F594-588B-9490-1D79BC546E6D</object-id><label>Figure 2.</label><caption><p>External morphology of the holotype of <italic><tp:taxon-name><tp:taxon-name-part taxon-name-part-type="genus" reg="Hirudinaria">Hirudinaria</tp:taxon-name-part> <tp:taxon-name-part taxon-name-part-type="species" reg="thailandica">thailandica</tp:taxon-name-part></tp:taxon-name></italic> sp. nov. in preserved state <bold>A</bold> dorsal and <bold>B</bold> ventral views of the whole body <bold>C</bold> dorsal views of somites XIX–XXIII <bold>D</bold> ventral views of somites X–XV <bold>E</bold> dorsal and <bold>F</bold> ventral views of somites I–VIII <bold>G</bold> dorsal and <bold>H</bold> ventral views of somites XXIV–XXVII and caudal sucker. Abbreviations: an, anus; fg, female gonopore; mg, male gonopore; np, nephridiopores; and ss, sensillae. Scale bar: 10 mm (<bold>A, B</bold>), 5 mm (<bold>C–H</bold>).</p></caption><graphic xmlns:xlink="http://www.w3.org/1999/xlink" xlink:href="zookeys-933-001-g002.jpg" position="float" orientation="portrait" xlink:type="simple" id="oo_410545.jpg"><uri content-type="original_file" xlink:type="simple">https://binary.pensoft.net/fig/410545</uri></graphic></fig></tp:treatment-sec><tp:treatment-sec sec-type="diagnosis" id="SECID0EQUAG"><title>Diagnosis.</title><p>In life, dorsal surface dark brown to green. Lateral spots on annuli b2 and b5, black, squared, not prominent, reduced to small spots on anterior somites. Ventral surface green to dark greenish or dark olive. Male gonopore in somite XI b5/b6. Female gonopore in somite XII b5/b6. Gonopores separated by 5 annuli. Atrium of male reproductive organ moderate-sized, bulbous, rather round. Penis sheath short. Ejaculatory ducts ventrally inserted into middle of atrium. Common oviducts open into the female bursa near the insertion point of vaginal caecum to female bursa.</p><fig id="F3" position="float" orientation="portrait"><object-id xmlns:xlink="http://www.w3.org/1999/xlink" content-type="doi" xlink:type="simple">10.3897/zookeys.933.49314.figure3</object-id><object-id xmlns:xlink="http://www.w3.org/1999/xlink" content-type="arpha" xlink:type="simple">B6DEF58A-DED2-527D-894C-49E467B3F3EA</object-id><label>Figure 3.</label><caption><p>Illustration of reproductive system of the holotype of <italic><tp:taxon-name><tp:taxon-name-part taxon-name-part-type="genus" reg="Hirudinaria">Hirudinaria</tp:taxon-name-part> <tp:taxon-name-part taxon-name-part-type="species" reg="thailandica">thailandica</tp:taxon-name-part></tp:taxon-name></italic> sp. nov. <bold>A</bold> dorsal view of male and female reproductive organs including positions of ganglia XII and XIII of the ventral nervous system. Lateral views of <bold>B</bold> male and <bold>C</bold> female reproductive organs. Scale bar: 2 mm. Abbreviations: atr, male atrium; cod, common oviduct; ej, ejaculatory bulb; ep, epididymis; fg, female gonopore; mg, male gonopore; ov, ovary; ps, penis sheath; ts, testisac. vas, vas deferens; vc, vaginal caecum; and vg, vagina.</p></caption><graphic xmlns:xlink="http://www.w3.org/1999/xlink" xlink:href="zookeys-933-001-g003.jpg" position="float" orientation="portrait" xlink:type="simple" id="oo_410546.jpg"><uri content-type="original_file" xlink:type="simple">https://binary.pensoft.net/fig/410546</uri></graphic></fig></tp:treatment-sec><tp:treatment-sec sec-type="description" id="SECID0ETVAG"><title>Description of holotype.</title><p>Body firm, muscular, with constant width posteriorly. In life, dorsal surface dark brown to green in background color. Dorsal median line black, distinct, somewhat narrow on annuli b1 and b6 of each mid body somite, and very narrow or broken between somites V and VI, VI and VII, and VII and VIII. Two longitudinal, inconspicuous, and broken stripes on each side of median stripe, each stripe present in b2–b5 and absent in b1 and b6 of each mid body somite. Lateral spots on annuli b2 and b5, black, squared, not prominent, reduced to small spots on some anterior somites. Ventral surface green to dark greenish or dark olive, with narrow marginal pale-yellow stripe. Color faded in preservative, except the dorsal median line and other dorsal markers.</p><p>Number of annuli 103. Somites I–III uniannulate. Somites IV and V biannulate, (a1+a2)=a3. Somite VI dorsally triannulate, a1=a2&lt;a3; ventrally biannulate, (a1+a2)=a3. Somite VII triannulate, a1=a2&lt;a3. Somite VIII quadrannulate, a1&gt;a2=b5&gt;b6. Somites IX–XXIII quinquannulate, b1=b2=a2=b5=b6. Somite XXIV quadrannulate, b1=b2=a2=a3. Somite XXV being last complete annulus ventrally; triannulate, a1=a2=a3. Somite XXVI biannulate, (a1+a2)&gt;a3. Somite XXVII biannulate, (a1+a2)&gt;a3. Anus on somite XXVII a3. Clitellum between X b5 and XIII a2.</p><p>Eyespots 5 pairs, arranged dorsally in parabolic arch: first pair anterior on somite II, remaining eyespots situated laterally; second pair on somite III; third pair on somite IV (a1+a2); fourth pair on somite V (a1+a2); and fifth pair on somite VI a2. Sensillae on annulus a2 of complete somites; 3 bilateral rows dorsally, one proximal to midline, 2 paired distal to midline; and 2 bilateral rows ventrally. Nephridiopores 17 pairs, positioned on ventral surface, situated bilaterally at posterior margin of VIII a1, and at posterior margin of b2 of somites IX to XXIV.</p><p>Oral sucker, dorsal lip prominent, with several furrows. One median longitudinal furrow on ventral surface deep, extending from margin of lip to pharynx. Two deep furrows on each side, and one or two shallow furrows between deep furrows. Three jaws in oral cavity, 1 dorsal and 2 ventrolateral. Small salivary papillae circular, placed along denticular ridge. Large salivary papillae circular to ovate; irregularly placed laterally on each jaw; minimum of 30 visible on one side of right ventro-lateral jaw. Teeth on median jaw 105–125 per jaw. Pharynx muscular and tubular reaching to somite IX b2/a2. Crop reaching to somite XIX b5. Crop caeca10 pairs: Intestine tubular, acaecate, extending from somite XIX b6 to somite XXIII. Rectum thin-walled, tubular, extending from somite XXIII to somite XXVII. <abbrev xmlns:xlink="http://www.w3.org/1999/xlink" xlink:title="caudal sucker length" id="ABBRID0E3VAG" xlink:type="simple">CL</abbrev> 11.9 mm, 13.0 mm wide, round, with eight rays of sensillae on dorsal surface radiating out from center.</p><p>Male gonopore in somite XI b5/b6. Female gonopore in somite XII b5/b6. Gonopores separated by 5 annuli. Nerve cord passing along the left side of reproductive system. Male reproductive system in somites XI and XII. Atrium moderate-sized, bulbous, rather round. Penis sheath short, recurved anteriorly to atrium. Epididymes round, paired, lateral to atrium. Ejaculatory bulbs present, muscular, and thick. Ejaculatory ducts short, ventrally inserted into middle of atrium. Testisacs 11 pairs. Female reproductive system in somites XII and XIII.</p><p>Ovaries paired, small, droplet-shaped. Oviduct paired, narrow, short, join to form common oviduct. Common oviduct moderate in length, slightly bent distally, then descending to vagina. Albumin gland at point of intersection of two oviducts and common oviduct. Common oviduct opens into female bursa near the insertion point of vaginal caecum to female bursa. Vaginal caecum elongated, two times as long as wide at widest point. Vaginal caecum anteroventral end connected to female bursa.</p></tp:treatment-sec><tp:treatment-sec sec-type="etymology" id="SECID0ECWAG"><title>Etymology.</title><p>The specific name “<italic><tp:taxon-name><tp:taxon-name-part taxon-name-part-type="genus" reg="Hirudinaria"/><tp:taxon-name-part taxon-name-part-type="species" reg="thailandica">thailandica</tp:taxon-name-part></tp:taxon-name></italic>” refers to the country in which specimens of the new species were collected.</p></tp:treatment-sec><tp:treatment-sec sec-type="distribution" id="SECID0ESWAG"><title>Distribution.</title><p>This species is known from several river basins in Thailand, including the Chao Phraya and the Middle Mekong river basins (Fig. <xref ref-type="fig" rid="F4">4B</xref>).</p></tp:treatment-sec><tp:treatment-sec><!--Section generated to contain objects referenced in tp:taxon-treatment.--><fig id="F4" position="float" orientation="portrait"><object-id xmlns:xlink="http://www.w3.org/1999/xlink" content-type="doi" xlink:type="simple">10.3897/zookeys.933.49314.figure4</object-id><object-id xmlns:xlink="http://www.w3.org/1999/xlink" content-type="arpha" xlink:type="simple">6196A81E-E800-51B9-BCB5-A4F31BC8E3E8</object-id><label>Figure 4.</label><caption><p>Phylogenetic analysis of <italic><tp:taxon-name><tp:taxon-name-part taxon-name-part-type="genus" reg="Hirudinaria">Hirudinaria</tp:taxon-name-part></tp:taxon-name></italic> species and related taxa <bold>A</bold> bayesian inference tree based on 2533 bp alignment dataset of nuclear <abbrev xmlns:xlink="http://www.w3.org/1999/xlink" xlink:title="nuclear 28S ribosomal RNA large subunit gene" id="ABBRID0EU5AG" xlink:type="simple">28S</abbrev> rRNA and mitochondrial <abbrev xmlns:xlink="http://www.w3.org/1999/xlink" xlink:title="cytochrome c oxidase subunit I" id="ABBRID0EY5AG" xlink:type="simple">COI</abbrev> genes. Numbers at nodes indicate bootstrap values from maximum likelihood (<abbrev xmlns:xlink="http://www.w3.org/1999/xlink" xlink:title="maximum likelihood" id="ABBRID0E35AG" xlink:type="simple">ML</abbrev>) and <abbrev xmlns:xlink="http://www.w3.org/1999/xlink" xlink:title="bipartition posterior probability" id="ABBRID0EA6AG" xlink:type="simple">bpp</abbrev> from Bayesian inference analysis (<abbrev xmlns:xlink="http://www.w3.org/1999/xlink" xlink:title="Bayesian inference" id="ABBRID0EE6AG" xlink:type="simple">BI</abbrev>). Nodes with black circles are sufficiently supported by both <abbrev xmlns:xlink="http://www.w3.org/1999/xlink" xlink:title="Bayesian inference" id="ABBRID0EI6AG" xlink:type="simple">BI</abbrev> and <abbrev xmlns:xlink="http://www.w3.org/1999/xlink" xlink:title="maximum likelihood" id="ABBRID0EM6AG" xlink:type="simple">ML</abbrev>, while nodes with grey circles are supported only by <abbrev xmlns:xlink="http://www.w3.org/1999/xlink" xlink:title="maximum likelihood" id="ABBRID0EQ6AG" xlink:type="simple">ML</abbrev><bold>B</bold> map showing the sampling locations for the specimens used for DNA sequence analysis.</p></caption><graphic xmlns:xlink="http://www.w3.org/1999/xlink" xlink:href="zookeys-933-001-g004.jpg" position="float" orientation="portrait" xlink:type="simple" id="oo_410547.jpg"><uri content-type="original_file" xlink:type="simple">https://binary.pensoft.net/fig/410547</uri></graphic></fig></tp:treatment-sec></tp:taxon-treatment>
